# Supplementary material for: Unravelling Impaired Hypoalgesia at Rest and in Response to Exercise in Patients with Chronic Whiplash-Associated Disorders: Effects of a Single Administration of Selective Serotonin Reuptake Inhibitor versus Selective Norepinephrine Reuptake Inhibitor
Source: J Clin Med. 2023 Jul 28;12(15):4977. doi: 10.3390/jcm12154977 (PMC10419436; doi:10.3390/jcm12154977)
Supplement: Supplementary file 1 [file jcm-12-04977-s001.zip]

Archive with 1 entries (1 files):
- jcm-2478493-supplementary.pdf
